# Supplementary material for: Mendelian randomization study on the causal relationship between food and cholelithiasis
Source: Front Nutr. 2024 Mar 4;11:1276497. doi: 10.3389/fnut.2024.1276497 (PMC10944874; doi:10.3389/fnut.2024.1276497)
Supplement: Supplymentary Table S1 — The harmonized data in the MVMR analysis. [file Table_1.XLSX]

## Sheet: Sheet 1
SNP
